# Supplementary material for: Maternal Anemia as a Predictor of Childhood Anemia: Evidence from Gambian Health Data
Source: Nutrients. 2025 Feb 28;17(5):879. doi: 10.3390/nu17050879 (PMC11901893; doi:10.3390/nu17050879)
Supplement: Supplementary file 1 [file nutrients-17-00879-s001.zip]

Archive with 1 entries (1 files):
- nutrients-3495266-supplementary.pdf
